# Supplementary material for: Abundance of Secreted Proteins of Trichoderma reesei Is Regulated by Light of Different Intensities
Source: Front Microbiol. 2017 Dec 22;8:2586. doi: 10.3389/fmicb.2017.02586 (PMC5770571; doi:10.3389/fmicb.2017.02586)
Supplement: Supplementary file 2 [file DataSheet2.XLSX]

## Sheet: induction specific regulation
Induction specfic regulation (Stappler et al., 2017 PMID 28497120)
		LIGHT			DARKNESS
Protein ID	band	p-value	Fold-Change	Fold-Change Description	p-value	Fold-Change	Fold-Change Description
TR_123456	band A	0.000559482	4.96085	LL * CEL and LL * LAC and LL * SOPH up vs LL * GLU and LL * GLY	0.000787137	4.60892	DD * CEL and DD * LAC and DD * SOPH up vs DD * GLU and DD * GLY
TR_64397	band B	5.82548e-05	4.33221	LL * CEL and LL * LAC and LL * SOPH up vs LL * GLU and LL * GLY	1.48512e-05	5.59347	DD * CEL and DD * LAC and DD * SOPH up vs DD * GLU and DD * GLY
TR_51365	band B/J
TR_121746	band C	0.00168727	7.27869	LL * CEL and LL * LAC and LL * SOPH up vs LL * GLU and LL * GLY	0.000778744	9.19471	DD * CEL and DD * LAC and DD * SOPH up vs DD * GLU and DD * GLY
TR_82623	band D
TR_122780	band D	2.69282e-06	18.6531	LL * CEL and LL * LAC and LL * SOPH up vs LL * GLU and LL * GLY	3.51994e-07	38.3612	DD * CEL and DD * LAC and DD * SOPH up vs DD * GLU and DD * GLY
TR_104461	band E
TR_111442	band F/R	0.000295755	-3.38797	LL * CEL and LL * LAC and LL * SOPH down vs LL * GLU and LL * GLY
TR_72183	band G
TR_119989	band H				0.00122872	8.61622	DD * CEL and DD * LAC and DD * SOPH up vs DD * GLU and DD * GLY
TR_122374	band H				3.04791e-06	12.3911	DD * CEL and DD * LAC and DD * SOPH up vs DD * GLU and DD * GLY
TR_49081	band I
TR_121127	band I/M	4.55296e-06	11.9929	LL * CEL and LL * LAC and LL * SOPH up vs LL * GLU and LL * GLY	1.33191e-06	17.1867	DD * CEL and DD * LAC and DD * SOPH up vs DD * GLU and DD * GLY
TR_72526	band J	2.89398e-05	6.97123	LL * CEL and LL * LAC and LL * SOPH up vs LL * GLU and LL * GLY	4.14579e-05	6.43048	DD * CEL and DD * LAC and DD * SOPH up vs DD * GLU and DD * GLY
TR_76672	band K				0.00109556	6.37831	DD * CEL and DD * LAC and DD * SOPH up vs DD * GLU and DD * GLY
TR_123989	band K	1.95323e-09	30.1027	LL * CEL and LL * LAC and LL * SOPH up vs LL * GLU and LL * GLY	7.78419e-10	42.0863	DD * CEL and DD * LAC and DD * SOPH up vs DD * GLU and DD * GLY
TR_111849	band L	8.95767e-07	6.56993	LL * CEL and LL * LAC and LL * SOPH up vs LL * GLU and LL * GLY	1.15746e-06	6.24001	DD * CEL and DD * LAC and DD * SOPH up vs DD * GLU and DD * GLY
TR_123026	band N
TR_4213	band O	0.000111238	3.58965	LL * CEL and LL * LAC and LL * SOPH up vs LL * GLU and LL * GLY	1.39196e-05	5.1364	DD * CEL and DD * LAC and DD * SOPH up vs DD * GLU and DD * GLY
TR_123244	band O	0.00113388	2.5425	LL * CEL and LL * LAC and LL * SOPH up vs LL * GLU and LL * GLY	0.000160341	3.36317	DD * CEL and DD * LAC and DD * SOPH up vs DD * GLU and DD * GLY
TR_65406	band P
TR_120961	band Q	6.7199e-05	4.41036	LL * CEL and LL * LAC and LL * SOPH up vs LL * GLU and LL * GLY	1.08062e-07	20.7766	DD * CEL and DD * LAC and DD * SOPH up vs DD * GLU and DD * GLY
TR_123818	band S	1.45813e-05	6.39971	LL * CEL and LL * LAC and LL * SOPH up vs LL * GLU and LL * GLY	5.98284e-06	7.79674	DD * CEL and DD * LAC and DD * SOPH up vs DD * GLU and DD * GLY
TR_122127	band T	3.55888e-05	6.72311	LL * CEL and LL * LAC and LL * SOPH up vs LL * GLU and LL * GLY	4.65541e-07	22.0313	DD * CEL and DD * LAC and DD * SOPH up vs DD * GLU and DD * GLY
TR_111915	band U	8.67952e-06	5.49807	LL * CEL and LL * LAC and LL * SOPH up vs LL * GLU and LL * GLY	1.68055e-08	27.956	DD * CEL and DD * LAC and DD * SOPH up vs DD * GLU and DD * GLY
TR_108663	band V	2.95085e-05	4.41793	LL * CEL and LL * LAC and LL * SOPH up vs LL * GLU and LL * GLY	9.9909e-07	8.77903	DD * CEL and DD * LAC and DD * SOPH up vs DD * GLU and DD * GLY

## Sheet: regulation photoreceptors
Gene regulation in photoreceptor mutants (Tisch et al., 2013)
		Δenv1						Δblr1						Δblr2
		light			darkness			light			darkness			light			darkness
Protein ID	band	Fold-Change	p-value	Fold-Change Description	Fold-Change	p-value	Fold-Change Description	Fold-Change	p-value	Fold-Change Description	Fold-Change	p-value	Fold-Change Description	Fold-Change	p-value	Fold-Change Description	Fold-Change	p-value	Fold-Change Description
123456	band A
64397	band B	3.06705	4.49369e-05	delta env1 * LL up vs QM9414 * LL				2.46033	0.000360892	delta blr1 * LL up vs QM9414 * LL				2.05701	0.00218963	delta blr2 * LL up vs QM9414 * LL
51365	band B/J
121746	band C	-3.81743	1.57729e-07	delta env1 * LL down vs QM9414 * LL
82623	band D													7.92576	8.66693e-06	delta blr2 * LL up vs QM9414 * LL	2.83615	0.00413032	delta blr2 * DD up vs QM9414 * DD
122780	band D	-11.2786	2.09645e-09	delta env1 * LL down vs QM9414 * LL
104461	band E													-2.06798	0.00628277	delta blr2 * LL down vs QM9414 * LL
111442	band F/R
72183	band G	13.3176	5.0345e-10	delta env1 * LL up vs QM9414 * LL				-2.4899	0.000114335	delta blr1 * LL down vs QM9414 * LL				-3.42125	5.07627e-06	delta blr2 * LL down vs QM9414 * LL
119989	band H	-65.4999	2.00626e-09	delta env1 * LL down vs QM9414 * LL
122374	band H	-17.4529	5.49114e-09	delta env1 * LL down vs QM9414 * LL
49081	band I	-4.52731	0.000290297	delta env1 * LL down vs QM9414 * LL				-4.91442	0.000178753	delta blr1 * LL down vs QM9414 * LL
121127	band I/M	-59.8994	1.28288e-11	delta env1 * LL down vs QM9414 * LL				-5.08589	1.7175e-06	delta blr1 * LL down vs QM9414 * LL
72526	band J	-56.262	2.32641e-10	delta env1 * LL down vs QM9414 * LL				-6.58768	3.13875e-06	delta blr1 * LL down vs QM9414 * LL				-2.33286	0.00481627	delta blr2 * LL down vs QM9414 * LL	2.10242	0.0108879	delta blr2 * DD up vs QM9414 * DD
76672	band K	-15.5647	2.83082e-09	delta env1 * LL down vs QM9414 * LL				-5.71766	8.1708e-07	delta blr1 * LL down vs QM9414 * LL							2.29724	0.00134745	delta blr2 * DD up vs QM9414 * DD
123989	band K	-6.45783	3.28139e-08	delta env1 * LL down vs QM9414 * LL				-2.12071	0.000626109	delta blr1 * LL down vs QM9414 * LL
111849	band L	-60.6281	6.84618e-15	delta env1 * LL down vs QM9414 * LL
123026	band N
4213	band O	-4.99886	2.0407e-09	delta env1 * LL down vs QM9414 * LL
123244	band O
65406	band P
120961	band Q	-51.9566	1.37975e-07	delta env1 * LL down vs QM9414 * LL				-5.45168	0.00096361	delta blr1 * LL down vs QM9414 * LL
123818	band S	-204.279	8.74343e-13	delta env1 * LL down vs QM9414 * LL				-5.40652	2.3731e-06	delta blr1 * LL down vs QM9414 * LL				-2.79772	0.000374932	delta blr2 * LL down vs QM9414 * LL
122127	band T	-5.36211	4.11259e-10	delta env1 * LL down vs QM9414 * LL
111915	band U	-59.5411	7.62368e-12	delta env1 * LL down vs QM9414 * LL				2.97183	8.29526e-05	delta blr1 * LL up vs QM9414 * LL
108663	band V	-74.9959	3.79585e-13	delta env1 * LL down vs QM9414 * LL

## Sheet: regulation by light
Gene regulation by light in wild-type QM9414 (Tisch et al., 2011)
Protein ID	band	Fold-Change	p-value	Fold-Change Description
123456	band A
64397	band B
51365	band B/J
121746	band C
82623	band D	-3.3963	0.00128202	QM9414 * LL down vs QM9414 * DD
122780	band D
104461	band E
111442	band F/R
72183	band G
119989	band H
122374	band H
49081	band I	2.07002	0.0369519	QM9414 * LL up vs QM9414 * DD
121127	band I/M	2.26326	0.00148084	QM9414 * LL up vs QM9414 * DD
72526	band J	3.46139	0.00023326	QM9414 * LL up vs QM9414 * DD
76672	band K
123989	band K
111849	band L
123026	band N
4213	band O
123244	band O
65406	band P
120961	band Q
123818	band S	3.27184	0.000101017	QM9414 * LL up vs QM9414 * DD
122127	band T
111915	band U	-2.22422	0.00128363	QM9414 * LL down vs QM9414 * DD
108663	band V
